# Supplementary material for: Direct sulfuric acid formation from the gas-phase oxidation of reduced-sulfur compounds
Source: Nat Commun. 2023 Aug 10;14:4849. doi: 10.1038/s41467-023-40586-2 (PMC10415363; doi:10.1038/s41467-023-40586-2)
Supplement: Supplementary file 4 — Supplementary Data 1 [file 41467_2023_40586_MOESM4_ESM.xlsx]

## Sheet: AllData
Study	Campain/ Cruise	Season	Location	Measurement technique	Median (Mean)	25th Percentile	75th Percentile	Minimum	Maximum	Reference (doi)	Remarks
					ppt	ppt	ppt	ppt	ppt	https://doi.org/******
DMS concentrations
Andreae et al. (2003)	R/V Meteor cruise 21/2	April/May 1992	Northern North Atlantic (near 47°N, 19°W)	GC‐FPD	(29)			5	100	10.1016/S0045-6535(03)00366-7
Ayers et al. (1991)		Winter 1988 - Spring 1990	Cape Grim, southern Indian Ocean (40.7°S, 144.7°E)	GC‐FPD	59(75)	29	107	6	243	10.1038/349404a0	Digitized values*
Ayers et al. (1995) &(1997)		Nov. 1988 - March 1993	Cape Grim, southern Indian Ocean (40.7°S, 144.7°E)	GC‐FPD	45.7 (55)			1	350	10.1029/95JD02144, 10.3402/tellusb.v49i3.15968	*
Bates et al. (2000)	ACE-2, RV Prof. Vodyanitskiy	June/July 1997	Northeast Atlantic	GC-SCD	68 (79)					10.3402/tellusb.v52i2.16104
Bandy et al. (2002)	DYCOMS-II. NCAR C-130 aircraft		Southern California coast (30° – 33° N and 120° – 123° W)	GC-MS-ILS	(37.8)					10.1029/2002JD002472
Bandy et al. (1996)		July and Aug. 1994	Equatorial Pacific; Christmas Island (2°N, 157°W)	APIMS	144 (146)			44	300	10.1029/96GL00779	200ppt-->120 ppt
Bell et al. (2013)	Knorr_11 cruise, R/V Knorr	June/July 2011	North Atlantic Ocean	API-CIMS	318 (426)	185	572	64	1867	10.5194/acp-13-11073-2013	Digitized values
Bell et al. (2015)	Surface Ocean Aerosol Production (SOAP), R/V Tangaroa			mesoCIMS	321 (361)	167	541	21	869	10.5194/acp-15-1783-2015	Digitized values
Berresheim, 1987		Austral Fall (Mar. & Apr. 1986 )	Drake Passage (55-65°S, 58-66°W) & inshore areas west of the Antarctic Peninsula (Gerlache Strait, Bismarck Strait and Dallmann Bay; 62-65°S, 58-65°W)	GC‐FPD	(106)			15	214	10.1029/JD092iD11p13245
Berresheim, 1998	SCATE (Sulfur Chemistry in the Antarctic Troposphere Experiment)	Jan./Feb. 1994	Palmer Station, Antarctica	GC‐FPD	94 (119)			6	595	10.1029/97JD00695
Conley et al. (2009)	PASE	Summer 2007	Equatorial Pacific; Christmas Island (2°N, 157°W)	APIMS	(66.2)			49.7	94.1	10.5194/acp-9-8745-2009	Day
					(100.1)			87.2	112.9		Night
Chang et al. (2011)	Amundsen 2008	Autumn (End of Aug., Sept.)	Eastern Canadian Arctic	PTR-MS	65.9	41.2	98.9	0.3	474	10.1029/2011JD015926
Davis et al. (1999)	NASA P-3B flight program	1996-08-01	Equatorial Pacific; Christmas Island (2°N, 157°W)	Isotopic-dilution GC-MS	76 (75)	62	88	54	93	10.1029/1998JD100002	Digitized values
de Bruyn et al. (2006)		April-May 2000	Oahu, Hawaii, Bellows Air Force Base (21.37°N, 157.71°W)	GC-MS	(22)					10.1007/s10874-005-9000-z
de Bruyn et al. (2002)		Feb./March 2000	Baring Head (41°24.6′ S, 174° 52.2′ E), New Zealand	GC-MS	(66)					10.1023/A:1014252106572	Anthropogenically-influenced northerly
					(95)						Clean southerly air
de Bruyn et al. (1998), Bates et al. (2000)	ACE-1, R/V Discoverer, surface measurements	Nov./Dec. 1995	Southern Ocean, 40°-°55°S, 135°-160°E	GC-SCD	96 (112)			24	350	10.1029/98JD00971, 10.3402/tellusb.v52i2.16104
Edtbauer et al (2020)	AQABA, R/V Kommandor Iona	June-Sept. 2017	Suez Canal to Arabian Sea (13-29°N, 34-60°E)	PTR- ToF-MS 8000	139 (162)	107	193	bdl	835	10.5194/acp-20-6081-2020	Complete dataset
Gray et al. (2011)	PASE aircraft data, boundary layer	Aug. 8 and Sept. 6 2007	Equatorial Pacific;Christmas Island (2°N, 157°W)	APIMS	(73)					10.1007/s10874-010-9177-7	Boundary layer
	PASE aircraft data, buffer layer			APIMS	(32)						Buffer layer
Ghahremaninezhad et al. (2017)	NETCARE (Network on Climate and Aerosols: Address- ing Key Uncertainties in Remote Canadian Environments) project, Polar 6 aircraft	July 2014	Arctic: Lancaster Sound, Nunavut region	GC-SCD	14 (24.5)	9	25	bdl	114	10.5194/acp-17-8757-2017
		April 2015	Arctic: Longyearbyen, Spitzbergen; Alert and Eureka, Nunavut; and Inuvik, Northwest Territories	GC-SCD	124 (166.3)	103	134	66	157
Jackson et al. (2020)		Mar. 2012	Heron Island (23.44°S, 151.91°E); southern Great Barrier Reef, Australia	GC‐PFPD	90 (94)	68	112	15	281	10.1029/2019JD031837
		July/Aug. 2013	Heron Island (23.44°S, 151.91°E); southern Great Barrier Reef, Australia	GC‐PFPD	29 (33)	22	39	5	1122
		2016-02-01	Heron Island (23.44°S, 151.91°E); southern Great Barrier Reef, Australia	GC‐PFPD	91 (91)	75	105	41	171
		Jan./Feb. 2018	Heron Island (23.44°S, 151.91°E); southern Great Barrier Reef, Australia	GC‐PFPD	41 (44)	32	52	15	187
Kim et al. (2000)		Sept. 1997 through April 1998	Coastal atmospheres of Cheju Island, Korea (33.3°N,126.2°E)	GC-FPD	70 (98)			19	1140	10.1016/s0269-7491(99)00273-0
Kouvarakis and Mihalopoulos (2002)		May 1997– Oct. 1999 & intensive periods Sept. 1997	Finokalia (35.4°N, 26°E), Crete Island, Eastern Mediterranean Sea	GC-FPD	50 (57)			7	214	10.1016/S1352-2310(01)00511-8	*
Lawson et al. (2020)	Surface Ocean Aerosol Production (SOAP), R/V Tangaroa	Austral summer (Feb.–March 2012)	Southwest Pacific Ocean (44°S, 174–181°E)	PTR-MS	161 (208)	91	263	14	957	10.5194/acp-20-3061-2020
Leck and Persson (1996)	IAOE-91	Autumn (August-October)	Central Arctic Ocean (75-90°N,20°W-20°E)	GC	25	11 (0.48)	53 (2.3)	1.1 (0.047)	380 (17)	10.3402/tellusb.v48i2.15834
Ma et al. (2005)	R/V Yanping	May 2001	Pearl River Delta, South China Sea (20–23°N, 113–116°E)	GC‐FPD	(41)					10.1016/j.seares.2004.06.002	*
		Nov. 2004		GC‐FPD	(54)						*
Mungall et al. 2016	Amundsen 2014	Summer (late July and early Aug.)	Eastern Canadian Arctic	Benzene CIMS (HR-ToF-CIMS)	185.8	117.8	262.5	bdl (< 4 pptv)	1155	10.5194/acp-16-6665-2016
Nowak et al. (2022)		Sept. 2019	Ellen Browning Scripps Memorial Pier, La Jolla, CA, USA (32.9°N, 117.3°W)	Vocus PTR-TOF	49 (73)	28	90		562	10.5194/acp-22-6309-2022
Nowak et al. (2001)	NASA PEM-Tropics B field program		Equatorial Pacific; Marquesas Island; 16°S/148°W	GC-MS	(130)			66	185	10.1029/2000GL012297
			Equatorial Pacific; Marquesas Island; 13°S/143°W	GC-MS	(269)			179	358
			Equatorial Pacific; Tahiti to Hawai; 2°S/154°W	GC-MS	(135)			114	150
Osthoff et al. (2008)	NEAQS-ITCT 2004, R/V Brown	July-Aug. 2004	USA, Massachusetts/New Hampshire coastlines (affected by continental outflow)	GC-MS	50( 65)					10.1029/2008JD010990
			USA, Maine coast (less affected by continental outflow)	GC-MS	106 (197)
			USA, Maine coast (aged air masses)	GC-MS	57 (100)
Park et al. (2013), Park et al. (2018)		March-June 2010	Remote Arctic, Zeppelin Mountain, Svalbard; 78.5°N, 11.8°E	GC‐PFPD	(179)			bdl (< 1.5pptv)	300	10.1029/2012GL054560, 10.1002/2017GB005805	Digitized values
Park et al. (2017), Park et al. (2018)		April/May 2015	Remote Arctic, Zeppelin Mountain, Svalbard; 78.5°N, 11.8°E	GC‐PFPD	(18/47)			bdl (< 1.5pptv)	450	10.1029/2012GL054560, 10.1002/2017GB005806	Digitized values
		March-June 2010	Remote Arctic, Zeppelin Mountain, Svalbard; 78.5°N, 11.8°E air masses from Barents Sea (70°N–80°N, 16°E–50°E, epicontinental sea	GC‐PFPD	4.7 (24)	0	30.4506	0	162.696	10.5194/acp-17-9665-2017, 10.1002/2017GB005805
		April-May 2015	Remote Arctic, Zeppelin Mountain, Svalbard; 78.5°N, 11.8°E air masses from Barents Sea (70°N–80°N, 16°E–50°E, epicontinental sea	GC‐PFPD	0 (31)	0	38.2309	0	155.319
		March-June 2010	Remote Arctic, Zeppelin Mountain, Svalbard; 78.5°N, 11.8°E air masses from Greenland Sea (70°–80°N, 25°W–16°E, deep ocean basin	GC‐PFPD	44 (70)	0	124.376	0	298.191
		2014	Remote Arctic, Zeppelin Mountain, Svalbard; 78.5°N, 11.8°E air masses from Greenland Sea (70°–80°N, 25°W–16°E, deep ocean basin	GC‐PFPD	5 (9)	0	13.3471	0	45.5291
		April-May 2015	Remote Arctic, Zeppelin Mountain, Svalbard; 78.5°N, 11.8°E air masses from Greenland Sea (70°–80°N, 25°W–16°E, deep ocean basin	GC‐PFPD	35 (48)	14.0167	75.4894	0	228.888
Preunkert et al. (2007)		Dec. 1998 - April 2003	Coastal Antarctica, Dumont D’Urville (DU), 66.7°S, 140°E	GC	46 (52)	18	68	8	307	10.1029/2006JD007585	Digitized values, values up to 5554 ppt
		May 1999		GC	(143)						Early winter
		Aug. 1999		GC	(86)						Late winter
		May 2000–2002		GC	(64)						Early winter
		Aug. 2000–2002		GC	(24)						Late winter
Putaud et al. (1993)	R/V L'Atalante	Sept.-Oct. 1991	Atlantic tropical NE (18-28°N, 18-31°W)	GC-FPD	(76)					10.1029/93JD00816
Putaud et al. (1999)		May-June, 1993 (coastal), Coastal/shelf	Pointe de Pen- marc’h lighthouse (47.8°N, 4.4°W Brittany (France)	GC-FPD	472 (614)			120	3011	10.1016/S1352-2310(98)00104-6	*
		May-June, 1989, (marine), Coastal/shelf		GC-FPD	(421.6)			48	1566		*
Rempillo et al. (2011)	Amundsen 2007	Autumn (Early Oct.)	Western Canadian Arctic	GC	10			bdl (< 7 pptv)	30 (1.3)	10.1029/2011JD016336
	Amundsen 2008	Autumn (late Sept.)	Eastern Canadian Arctic	GC	30			bdl (< 7 pptv)	94 (4.1)
Sciare et al. (2000b)	Albatross cruise, R/V Polarstern	Oct.-Nov. 1996	Atlantic Ocean, 60°N-45°S at 30°W	GC‐FPD	(120)			29	396	10.1029/1999JD901155
	Albatross cruise, R/V Polarstern	Oct.-Nov. 1997	Atlantic Ocean, 58°N-30°S at 27°W	GC‐FPD	(146)
	Albatross cruise, R/V Polarstern	Oct.-Nov. 1998	Atlantic Ocean, 30°N-20°S at 24°W	GC‐FPD	(107)
	Albatross cruise, R/V Polarstern	Oct.-Nov. 1999	Atlantic Ocean, 20°S-38°S at 27°W	GC‐FPD	(122)
Sciare et al. (2000); Baboukas et al. (2002)	Pointe Benedicte sampling station	Aug. 1990 – Dec. 1999	Southern Indian Ocean, Amsterdam Island (37.8°S,77.5°E)	GC‐FPD	109 (182)			5	1930	10.1029/2000JD900236, 10.1016/S1352-2310(02)00641-6
Shon et al. (2001)	ACE-1, C-130 aircraft measurements	Nov./Dec. 1995		GC‐FPD	92					10.1016/j.atmosenv.2020.117611
Sjostedt et al. (2012)	Canadian Arctic SOLAS program, R/V Amundsen	Aug./Sept. 2008	Canadian Archipelago	PTR-MS	90 (93)	62	139	10	600	10.1029/2011JD017086
Spicer et a. (1996)	Battelle Gulf stream G-1 research aircraft	Aug./Sept. 1993	Western North Atlantic Ocean	MS	61			<2	332	10.1029/96JD00099	Below MBL
Tjernström et al. (2014)	ASCOS 2008	Autumn (Aug., early of Sept.)	Central Arctic Ocean	PTR-MS	26	15	50	4	158	10.5194/acp-14-2823-2014
Wylie and de Mora (1996)		All seasons	Leigh Marine Laboratory, New Zealand (36.3°S, 174.8°E)	GC-FPD	90.3 (128.1)			6	359	10.1029/96JD00231	Marine air masses*
Yan et al. (2020)	R/V “Xuelong”	23 Feb. - 31 March 2018	40°-76°S, 170°E-110°W	TOF-MS	(324.3)				3910	10.1016/j.atmosenv.2020.117611	*
Yang et al. (2011)	VOCALS-Rex, NOAA Ship Ronald H. Brown	20 Oct.- 3 Nov. /10 Nov.-11 Dec. 2008	Southeastern Pacific (18°S-20°S, 70°-85°W) surface	APIMS	51.8 (55.9)	46.243	64.691	81.446	35.82	10.5194/acp-11-5079-2011
	VOCALS-Rex, NCAR C-130 aircraft	-	Southeastern Pacific (20°-30°S, 70°-86°W), MBL	APIMS	0.01 (0.7)	0	0.456	5	0
Yvon and Saltzman (1996)	IGAC/MAGE, R/V J. V. Vicker	3-9 March 1992	Tropical South Pacific Ocean, 12°S,135°W	GC‐FPD	(453)			200	800	10.1029/95JD03355
CH3SH concentrations
Lawson et al. (2020)	Surface Ocean Aerosol Production (SOAP), R/V Tangaroa	Austral summer (Feb.–March 2012)	Southwest Pacific Ocean (44°S, 174–181°E)	PTR-MS (Ionicon)	16 (18)	5	27	bdl	65	10.5194/acp-20-3061-2020
Novak et al. (2022)		Sept. 2019	Ellen Browning Scripps Memorial Pier, La Jolla, CA, USA (32.9°N, 117.3°W)	Vocus PTR-TOF	13 (19)	7.6	24.5		217	10.5194/acp-22-6309-2022
Berresheim (1987)		Austral Fall (March & April 1986 )	Drake Passage (55-65°S, 58-66°W) & inshore areas west of the Antarctic Peninsula (Gerlache Strait, Bismarck Strait and Dallmann Bay; 62-65°S, 58-65°W)	GC‐FPD	(1)			bdl	3.6	10.1029/JD092iD11p13245
SO2 concentrations
Gray et al. (2011)	PASE aircraft data	Aug. 8 and Sept. 6 2007	Equatorial Pacific;Christmas Island (2°N, 157°W)	APIMS	(43)					10.1007/s10874-010-9177-7	Boundary layer
Bates et al. (2000)	ACE-2, RV Prof. Vodyanitskiy	June/July 1997	Northeast Atlantic, west of Portugal and Morocco (29-40°S, 8-15°W)	GC-SCD	20			few ppt	100	10.3402/tellusb.v52i2.16104
Bandy et al. (1996)		July and Aug. 1994	Equatorial Pacific;Christmas Island (2°N, 157°W)	GC-MS-ILS	42(43)			4	97	10.1029/96GL00779
Davis et al. (1999)	NASA P-3B flight program	Aug. 1996	Equatorial Pacific;Christmas Island (2°N, 157°W)	Isotopic-dilution GC-MS	58 (61)	49	74	42	84	10.1029/1998JD100002
deBruyn et al. (2002)		Feb./March 2000	Baring Head (41.4°S, 174.9°E), New Zealand	Isotopic-dilution GC-MS	(192)					10.1023/A:1014252106572	Anthropogenically-influenced northerly air
				Isotopic-dilution GC-MS	(16)						Clean southerly air
de Bruyn et al. (2006)		April-May 2000	Oahu, Hawaii, Bellows Air Force Base (21.37°N, 157.71°W)	Isotopic-dilution GC-MS	(23)					10.1007/s10874-005-9000-z
Yvon and Saltzman (1996)	IGAC/MAGE, R/V J. V. Vicker	3-9 March 1993	12°S, 135°W	HPLC-FD	(71)			bdl	400	10.1029/95JD03355
Berresheim (1987)		Austral Fall (March & April 1986)	Drake Passage (55-65°S, 58-66°W) & inshore areas west of the Antarctic Peninsula (Gerlache Strait, Bismarck Strait and Dallmann Bay; 62-65°S, 58-65°W)	GC‐FPD	1					10.1029/JD092iD11p13245
Ayers et al. (1997)		1990-1993	Cape Grim, southern Indian Ocean (40.7°S, 144.7°E)	HPLC-FD	5.6			2	20	10.3402/tellusb.v49i3.15968
Shon et al. (2001)	ACE-1, C-130 aircraft measurements	Nov.-Dec. 1995		HPLC-FD	35					10.1016/j.atmosenv.2020.117611
Sciare et al. (2000b) Krischke et al. (2000)	Albatross cruise, R/V Polarstern	Oct.-Nov. 1996	Atlantic Ocean, 60°N-45°S at 30°W	GC‐FPD	(19)					10.1029/1999JD901155, 10.1029/1999JD900957
Putaud et al. (1993)	R/V L'Atalante	Sept.-Oct. 1991	Atlantic tropical NE	GC‐FPD	(37)			2	66	10.1029/93JD00816
DeBruyn et al. (1998), Bates et al. 2000	ACE-1, R/V Discoverer, surface measurements	Nov.-Dec. 1995	Southern Ocean, 40°-°55°S, 135°-160°E	HPLC-FD	13 (12)			3	1000	10.1029/98JD00971, 10.3402/tellusb.v52i2.16104
Yang et al. (2011)	VOCALS-Rex, NCAR C-130 aircraft		Southeastern Pacific (20°-30°S, 70°-86°W), MBL	APIMS	31.16	20.125	33.783	83.628	19.5	10.5194/acp-11-5079-2011
	VOCALS-Rex, NCAR C-130 aircraft		Southeastern Pacific (20°-30°S, 70°-86°W), FT	APIMS	29	26.189	35.6855	106.9	25.112
Measurement technique abbreviations
GC	Gas chromatography
PTR-MS	Proton transfer reaction mass spectrometry
Benzene CIMS	Benzene chemical ionization mass spectrometry
APIMS	Atmospheric-pressure ionization mass spectrometers
GC‐PFPD	Gas chromatograph fitted with a pulsed flame photometric detector
GC-SCD	Gas chromatograph with sulfur chemiluminescence detector
PTR-TOF	Proton transfer reaction - time-of-flight aerosol mass spectrometer
HPLC-FD	High-performance liquid chromatography/fluorescence detection
*Studies where reported concentrations in nmol m-3 have been converted to mixing ratios with an atmospheric pressure and temperature of 1013 hPa and 15°C respectively.

## Sheet: SO2-DMSratio
Study	mean SO2	mean DMS	SO2-DMS ratio	Reference (doi)	Remarks
	ppt	ppt	mean	https://doi.org/******
Gray et al. (2011)	43	73	0.589041	10.1007/s10874-010-9177-7	Aircraft measurement
Bates et al. (2000)	20	79	0.253165	10.3402/tellusb.v52i2.16104	ACE-2
Bates et al. (2000)	840	54	15.5556	10.3402/tellusb.v52i2.16104	Coastal Portugal
Bates et al. (2000)	610	40	15.25	10.3402/tellusb.v52i2.16104	Mediterranean
Bates et al. (2000)	160	51	3.13725	10.3402/tellusb.v52i2.16104	W. Europe
Bandy et al. (1996)	43	146	0.294521	10.1029/96GL00779	Christmas Island
Davis et al. (1999)	61	75	0.813333	10.1029/1998JD100002	Aircraft measurement
de Bruyn et al. (2006)	23	22	1.04545	10.1023/A:1014252106572	Oahu, Hawaii
de Bruyn et al. (2002)	192	66	2.90909	10.1007/s10874-005-9000-z	Anthropogenically-influenced northerly
de Bruyn et al. (2002)	16	95	0.168421	10.1007/s10874-005-9000-z	Clean southerly air
Berresheim (1987)	1	106	0.00943396	10.1029/JD092iD11p13245	Drake Passage & inshore areas west of the Antarctic Peninsula
Ayers et al. (1997)	5.6	55	0.101818	10.3402/tellusb.v49i3.15968	Cape Grim
Shon et al. (2001)	35	92	0.380435	10.1016/j.atmosenv.2020.117611	Aircraft measurement
Sciare et al. (2000b) Krischke et al. (2000)	19	120	0.158333	10.1029/1999JD901155, 10.1029/1999JD900957	Whole cruise of R/V Polarstern
Sciare et al. (2000b) Krischke et al. (2000)	18	146	0.123288	10.1029/1999JD901155, 10.1029/1999JD900957	Atlantic Ocean, 58-30°N near 30°W
Sciare et al. (2000b) Krischke et al. (2000)	19	107	0.17757	10.1029/1999JD901155, 10.1029/1999JD900957	Atlantic Ocean, 30°N-20°S near 30°W
Sciare et al. (2000b) Krischke et al. (2000)	19	122	0.155738	10.1029/1999JD901155, 10.1029/1999JD900957	Atlantic Ocean, 38-20°S near 30°W
Putaud et al. (1993)	37	76	0.486842	10.1029/93JD00816	R/V L'Atalante
DeBruyn et al. (1998), Bates et al. 2000	12	112	0.0769231	10.1029/98JD00971, 10.3402/tellusb.v52i2.16104	ACE-1, R/V Discoverer; 1/13 reported
Yang et al. (2011)	31.16	55.9	0.557424	10.5194/acp-11-5079-2011	Aircraft measurement
Yang et al. (2011)	29	0.7	41.4286	10.5194/acp-11-5079-2011	Aircraft measurement
Yvon and Saltzman (1996)	71	453	0.156733	10.1029/95JD03355	R/V J. V. Vicker

## Sheet: References 
#	References
1	Andreae, M. O., Andreae, T. W., Meyerdierks, D. & Thiel, C. Marine sulfur cycling and the atmospheric aerosol over the springtime North Atlantic. Chemosphere 52, 1321-1343, doi:10.1016/S0045-6535(03)00366-7 (2003).
2	Ayers, G. P., Bentley, S. T., Ivey, J. P. & Forgan, B. W. Dimethylsulfide in Marine Air at Cape-Grim, 41-Degrees-S. Journal of Geophysical Research-Atmospheres 100, 21013-21021, doi:10.1029/95jd02144 (1995).
3	Ayers, G. P., Cainey, J. M., Gillett, R. W., Saltzman, E. S. & Hooper, M. Sulfur dioxide and dimethyl sulfide in marine air at Cape Grim, Tasmania. Tellus Series B-Chemical and Physical Meteorology 49, 292-299, doi:10.1034/j.1600-0889.49.issue3.5.x (1997).
4	Ayers, G. P., Ivey, J. P. & Gillett, R. W. Coherence between seasonal cycles of dimethyl sulphide, methanesulphonate and sulphate in marine air. Nature 349, 404-406, doi:10.1038/349404a0 (1991).
5	Baboukas, E., Sciare, J. & Mihalopoulos, N. Interannual variability of methanesulfonate in rainwater at Amsterdam Island (Southern Indian Ocean). Atmospheric Environment 36, 5131-5139, doi:10.1016/S1352-2310(02)00641-6 (2002).
6	Bandy, A. et al. Chemistry of dimethyl sulfide in the equatorial Pacific atmosphere. Geophys. Res. Lett. 23, 741-744, doi:10.1029/96gl00779 (1996).
7	Bandy, A. R. et al. Determination of the vertical flux of dimethyl sulfide by eddy correlation and atmospheric pressure ionization mass spectrometry (APIMS). Journal of Geophysical Research-Atmospheres 107, doi:10.1029/2002jd002472 (2002).
8	Bates, T. S. et al. Aerosol physical properties and processes in the lower marine boundary layer: a comparison of shipboard sub-micron data from ACE-1 and ACE-2. Tellus Series B-Chemical and Physical Meteorology 52, 258-272, doi:10.1034/j.1600-0889.2000.00021.x (2000).
9	Bell, T. G. et al. Dimethylsulfide gas transfer coefficients from algal blooms in the Southern Ocean. Atmos. Chem. Phys. 15, 1783-1794, doi:10.5194/acp-15-1783-2015 (2015).
10	Bell, T. G. et al. Air-sea dimethylsulfide (DMS) gas transfer in the North Atlantic: evidence for limited interfacial gas exchange at high wind speed. Atmos. Chem. Phys. 13, 11073-11087, doi:10.5194/acp-13-11073-2013 (2013).
11	Berresheim, H. Biogenic sulfur emissions from the Subantarctic and Antarctic Oceans. J. Geophys. Res. 92, 13245, doi:10.1029/JD092iD11p13245 (1987).
12	Berresheim, H. et al. Measurements of dimethyl sulfide, dimethyl sulfoxide, dimethyl sulfone, and aerosol ions at Palmer Station, Antarctica. Journal of Geophysical Research-Atmospheres 103, 1629-1637, doi:10.1029/97jd00695 (1998).
13	Chang, R. Y. W. et al. Relating atmospheric and oceanic DMS levels to particle nucleation events in the Canadian Arctic. Journal of Geophysical Research-Atmospheres 116, D00S03, doi:10.1029/2011jd015926 (2011).
14	Conley, S. A. et al. Closing the dimethyl sulfide budget in the tropical marine boundary layer during the Pacific Atmospheric Sulfur Experiment. Atmos. Chem. Phys. 9, 8745-8756, doi:10.5194/acp-9-8745-2009 (2009).
15	Davis, D. et al. Dimethyl sulfide oxidation in the equatorial Pacific: Comparison of model simulations with field observations for DMS, SO2, H2SO4(g), MSA(g), MS and NSS. J. Geophys. Res 104, 5765-5784, doi:10.1029/1998jd100002 (1999).
16	De Bruyn, W. J., Bates, T. S., Cainey, J. M. & Saltzman, E. S. Shipboard measurements of dimethyl sulfide and SO2southwest of Tasmania during the First Aerosol Characterization Experiment (ACE 1). J. Geophys. Res 103, 16703-16711, doi:10.1029/98jd00971 (1998).
17	De Bruyn, W. J., Dahl, E. & Saltzman, E. S. DMS and SO2 Measurements in the Tropical Marine Boundary Layer. Journal of Atmospheric Chemistry 53, 145-154, doi:10.1007/s10874-005-9000-z (2006).
18	De Bruyn, W. J., Harvey, M., Cainey, J. M. & Saltzman, E. S. DMS and SO2 at Baring Head, New Zealand: Implications for the Yield of SO2 from DMS. Journal of Atmospheric Chemistry 41, 189-209, doi:10.1023/a:1014252106572 (2002).
19	Edtbauer, A. et al. A new marine biogenic emission: methane sulfonamide (MSAM), dimethyl sulfide (DMS), and dimethyl sulfone (DMSO&lt;sub&gt;2&lt;/sub&gt;) measured in air over the Arabian Sea. Atmos. Chem. Phys. 20, 6081-6094, doi:10.5194/acp-20-6081-2020 (2020).
20	Ghahreman, R. et al. Boundary layer and free-tropospheric dimethyl sulfide in the Arctic spring and summer. Atmos. Chem. Phys. 17, 8757-8770, doi:10.5194/acp-17-8757-2017 (2017).
21	Gray, B. A. et al. Sources, transport, and sinks of SO2 over the equatorial Pacific during the Pacific Atmospheric Sulfur Experiment. Journal of Atmospheric Chemistry 68, 27-53, doi:10.1007/s10874-010-9177-7 (2011).
22	Jackson, R. L. et al. Coral Reef Emissions of Atmospheric Dimethylsulfide and the Influence on Marine Aerosols in the Southern Great Barrier Reef, Australia. Journal of Geophysical Research-Atmospheres 125, doi:10.1029/2019JD031837 (2020).
23	Kim, K. H., Lee, G. & Kim, Y. P. Dimethylsulfide and its oxidation products in coastal atmospheres of Cheju Island. Environ Pollut 110, 147-155, doi:10.1016/s0269-7491(99)00273-0 (2000).
24	Kouvarakis, G. & Mihalopoulos, N. Seasonal variation of dimethylsulfide in the gas phase and of methanesulfonate and non-sea-salt sulfate in the aerosols phase in the Eastern Mediterranean atmosphere. Atmospheric Environment 36, 929-938, doi:10.1016/S1352-2310(01)00511-8 (2002).
25	Krischke, U. et al. Removal of SO2 from the marine boundary layer over the Atlantic Ocean: A case study on the kinetics of the heterogeneous S(IV) oxidation on marine aerosols. J. Geophys. Res 105, 14413-14422, doi:10.1029/1999jd900957 (2000).
26	Lawson, S. J. et al. Methanethiol, dimethyl sulfide and acetone over biologically productive waters in the southwest Pacific Ocean. Atmos. Chem. Phys. 20, 3061-3078, doi:10.5194/acp-20-3061-2020 (2020).
27	Leck, C. & Persson, C. The central Arctic Ocean as a source of dimethyl sulfide - Seasonal variability in relation to biological activity. Tellus Series B-Chemical and Physical Meteorology 48, 156-177, doi:10.1034/j.1600-0889.1996.t01-1-00003.x (1996).
28	Ma, Q. J., Hu, M., Zhu, T., Liu, L. L. & Dai, M. H. Seawater, atmospheric dimethylsulfide and aerosol ions in the Pearl River Estuary and the adjacent northern South China Sea. Journal of Sea Research 53, 131-145, doi:10.1016/j.seares.2004.06.002 (2005).
29	Mungall, E. L. et al. Dimethyl sulfide in the summertime Arctic atmosphere: measurements and source sensitivity simulations. Atmos. Chem. Phys. 16, 6665-6680, doi:10.5194/acp-16-6665-2016 (2016).
30	Novak, G. A., Kilgour, D. B., Jernigan, C. M., Vermeuel, M. P. & Bertram, T. H. Oceanic emissions of dimethyl sulfide and methanethiol and their contribution to sulfur dioxide production in the marine atmosphere. Atmos. Chem. Phys. 22, 6309-6325, doi:10.5194/acp-22-6309-2022 (2022).
31	Nowak, J. B. et al. Airborne observations of DMSO, DMS, and OH at marine tropical latitudes. Geophys. Res. Lett. 28, 2201-2204, doi:10.1029/2000gl012297 (2001).
32	Osthoff, H. D. et al. Regional variation of the dimethyl sulfide oxidation mechanism in the summertime marine boundary layer in the Gulf of Maine. Journal of Geophysical Research-Atmospheres 114, D07301, doi:10.1029/2008jd010990 (2009).
33	Park, K.-T. et al. Linking atmospheric dimethyl sulfide and the Arctic Ocean spring bloom. Geophys. Res. Lett. 40, 155-160, doi:10.1029/2012gl054560 (2013).
34	Park, K. T. et al. Observational evidence for the formation of DMS-derived aerosols during Arctic phytoplankton blooms. Atmos. Chem. Phys. 17, 9665-9675, doi:10.5194/acp-17-9665-2017 (2017).
35	Park, K. T. et al. Atmospheric DMS in the Arctic Ocean and Its Relation to Phytoplankton Biomass. Global Biogeochem. Cycles 32, 351-359, doi:10.1002/2017gb005805 (2018).
36	Preunkert, S. et al. Interannual variability of dimethylsulfide in air and seawater and its atmospheric oxidation by-products (methanesulfonate and sulfate) at Dumont d'Urville, coastal Antarctica (1999-2003). Journal of Geophysical Research-Atmospheres 112, D06306, doi:10.1029/2006jd007585 (2007).
37	Putaud, J. P., Belviso, S., Nguyen, B. C. & Mihalopoulos, N. Dimethylsulfide, Aerosols, and Condensation Nuclei over the Tropical Northeastern Atlantic-Ocean. Journal of Geophysical Research-Atmospheres 98, 14863-14871, doi:10.1029/93jd00816 (1993).
38	Putaud, J. P. et al. Dimethylsulfide and its oxidation products at two sites in Brittany (France). Atmospheric Environment 33, 647-659, doi:10.1016/S1352-2310(98)00104-6 (1999).
39	Rempillo, O. et al. Dimethyl sulfide air-sea fluxes and biogenic sulfur as a source of new aerosols in the Arctic fall. Journal of Geophysical Research-Atmospheres 116, D00S04, doi:10.1029/2011jd016336 (2011).
40	Sciare, J. et al. Spatial and temporal variability of atmospheric sulfur-containing gases and particles during the Albatross campaign. Journal of Geophysical Research-Atmospheres 105, 14433-14448, doi:10.1029/1999jd901155 (2000).
41	Sciare, J., Mihalopoulos, N. & Dentener, F. J. Interannual variability of atmospheric dimethylsulfide in the southern Indian Ocean. Journal of Geophysical Research-Atmospheres 105, 26369-26377, doi:10.1029/2000jd900236 (2000).
42	Sjostedt, S. J. et al. Evidence for the uptake of atmospheric acetone and methanol by the Arctic Ocean during late summer DMS-Emission plumes. J. Geophys. Res 117, n/a-n/a, doi:10.1029/2011jd017086 (2012).
43	Spicer, C. W., Kenny, D. V., Chapman, E., Busness, K. M. & Berkowitz, C. M. Observations of dimethyl sulfide over the western North Atlantic Ocean using an airborne tandem mass spectrometer. Journal of Geophysical Research-Atmospheres 101, 29137-29147, doi:10.1029/96jd00099 (1996).
44	Tjernström, M. et al. The Arctic Summer Cloud Ocean Study (ASCOS): overview and experimental design. Atmos. Chem. Phys. 14, 2823-2869, doi:10.5194/acp-14-2823-2014 (2014).
45	Wylie, D. J. & deMora, S. J. Atmospheric dimethylsulfide and sulfur species in aerosol and rainwater at a coastal site in New Zealand. Journal of Geophysical Research-Atmospheres 101, 21041-21049, doi:10.1029/96jd00231 (1996).
46	Yan, J. P. et al. Influence on the conversion of DMS to MSA and SO42- in the Southern Ocean, Antarctica. Atmospheric Environment 233, 117611, doi:10.1016/j.atmosenv.2020.117611 (2020).
47	Yang, M. et al. Atmospheric sulfur cycling in the southeastern Pacific - longitudinal distribution, vertical profile, and diel variability observed during VOCALS-REx. Atmos. Chem. Phys. 11, 5079-5097, doi:10.5194/acp-11-5079-2011 (2011).
48	Yvon, S. A. & Saltzman, E. S. Atmospheric sulfur cycling in the tropical Pacific marine boundary layer (12 degrees S,135 degrees W): A comparison of field data and model results .2. Sulfur dioxide. Journal of Geophysical Research-Atmospheres 101, 6911-6918, doi:10.1029/95jd03355 (1996).
