# Supplementary material for: Direct sulfuric acid formation from the gas-phase oxidation of reduced-sulfur compounds
Source: Nat Commun. 2023 Aug 10;14:4849. doi: 10.1038/s41467-023-40586-2 (PMC10415363; doi:10.1038/s41467-023-40586-2)
Supplement: Supplementary file 5 — Source Data [file 41467_2023_40586_MOESM5_ESM.xlsx]

## Sheet: Fig.2a
reacted CH3SH (molecules cm-3)	H2SO4 (molecules cm-3)	MSA (molecules cm-3)	CH3SO2OONO2 (molecules cm-3)	CH3SO2OOH (molecules cm-3)	CH3SO2 (CH3SOO) (molecules cm-3)
0	0	0	0	0	0
8.305E8	22950.81967	32786.88525	--	--	4000
2.502E9	291803.27869	262295.08197	16000	--	24000
4.5585E9	1.20984E6	1.22951E6	72000	--	56000
7.0435E9	3.07869E6	3.16393E6	220000	28000	100000
9.8185E9	6E6	6.45902E6	490000	48000	150000
1.22185E10	1.00328E7	1.10164E7	910000	60000	240000
1.54185E10	1.64918E7	1.84262E7	1.7E6	118000	300000
1.77635E10	2.28852E7	2.58033E7	2.6E6	148000	390000
2.24085E10	4.02623E7	4.58033E7	5.34E6	238000	570000

## Sheet: Fig.2b
mass/charge (Th)	signal (cps)
205.45453	0.4165
205.46103	0.3335
205.46754	0.3335
205.47406	0.25
205.48056	0.1665
205.48708	0.3335
205.49358	0
205.50009	0.5
205.50661	0.0835
205.51312	0.4165
205.51962	0.1665
205.52614	0.5
205.53265	0.3335
205.53917	0.1665
205.54567	0.1665
205.55219	0.1665
205.5587	0.1665
205.56522	0.0835
205.57173	0.1665
205.57823	0.4165
205.58475	0.1665
205.59126	0.0835
205.59779	0.3335
205.60429	0.1665
205.61081	0.0835
205.61732	0.25
205.62384	0
205.63036	0.1665
205.63686	0.25
205.64337	0.1665
205.64989	0.5835
205.6564	0.1665
205.66292	0
205.66943	0.25
205.67595	0.4165
205.68246	0.0835
205.68896	0.4165
205.69548	0.1665
205.702	0.1665
205.70853	0.25
205.71504	0.1665
205.72154	0.5
205.72806	0.3335
205.73457	0
205.7411	0.0835
205.7476	0.3335
205.75412	0.1665
205.76064	0.4165
205.76717	0.25
205.77368	0.3335
205.78018	0.5835
205.7867	0.5835
205.79323	0.1665
205.79974	0.3335
205.80624	0.3335
205.81276	0.5
205.81929	0.4165
205.82581	0.9165
205.83231	1.5835
205.83884	2
205.84535	2.4165
205.85187	5.083
205.8584	5.9165
205.8649	8.833
205.87141	10.1665
205.87794	14.333
205.88446	19.1665
205.89096	17.7495
205.89749	21.7495
205.90401	17.6665
205.91052	17.083
205.91704	13.833
205.92355	10.9165
205.93008	8.833
205.9366	5.833
205.94313	6.1665
205.94963	4.6665
205.95615	3.4165
205.96268	2.8335
205.96919	2.6665
205.97571	1.5
205.98222	2.5835
205.98875	3
205.99527	3.0835
206.0018	3.8335
206.0083	4.6665
206.01483	6.333
206.02135	6.4165
206.02788	5.9165
206.03438	8.333
206.04091	9.083
206.04742	6
206.05396	7.6665
206.06046	7.6665
206.06699	6.333
206.0735	5.75
206.08003	6.25
206.08655	3.75
206.09306	3.6665
206.09959	2.0835
206.10611	2.5
206.11264	1.5
206.11914	1
206.12567	1.3335
206.1322	1.3335
206.13872	0.5
206.14523	0.8335
206.15176	0.6665
206.15828	0.3335
206.16481	0.5835
206.17133	0.5
206.17784	0.5835
206.18437	0.6665
206.1909	0.5
206.19742	0.3335
206.20393	0.4165
206.21046	0.5
206.21698	0.1665
206.22351	0.1665
206.23004	0.4165
206.23654	0.3335
206.24307	0.3335
206.2496	0.0835
206.25613	0.4165
206.26263	0.4165
206.26917	0.25
206.2757	0.1665
206.28223	0.3335
206.28873	0.0835
206.29526	0.25
206.30179	0.25
206.30832	0.25
206.31485	0.3335
206.32135	0.3335
206.32788	0.5
206.33441	0.3335
206.34094	0.1665
206.34746	0.25
206.35399	0.3335
206.36052	0.25
206.36703	0.25
206.37355	0.0835
206.38008	0.0835
206.38661	0.4165
206.39314	0.1665
206.39967	0.0835
206.40619	0.1665
206.41272	0.0835
206.41925	0.3335
206.42577	0.0835
206.43228	0.4165
206.43881	0.0835
206.44534	0.0835
206.45187	0.25
206.4584	0.0835
206.46492	0.5
206.47145	0.4165
206.47798	0.3335
206.48451	0.25
206.49103	0.3335
206.49756	0.0835
206.50409	0.25
206.51062	0.3335
206.51714	0.0835
206.52367	0.1665
206.5302	0.25
206.53673	0.1665
206.54326	0.25
206.54977	0.25
206.5563	0.25
206.56284	0.3335
206.56937	0.3335
206.57588	0.0835
206.58243	0.4165
206.58896	0.1665
206.59549	0.1665
206.60201	0.25
222.30457	0.005
222.31134	0.00167
222.31813	0.00333
222.32491	0.00667
222.33167	0.01
222.33844	0.005
222.34521	0.00167
222.35199	0.01167
222.35875	0.01
222.36552	0.01
222.37231	0.005
222.37909	0.005
222.38585	0.015
222.39262	0.01
222.3994	0.00333
222.40617	0.00833
222.41296	0.01333
222.41972	0.01333
222.4265	0.00333
222.43327	0.00833
222.44005	0.00333
222.44682	0.00667
222.4536	0.01
222.46037	0.01167
222.46715	0.00667
222.47392	0.01
222.4807	0.01333
222.48747	0.01
222.49425	0.00833
222.50104	0.00833
222.5078	0.01167
222.51457	0.00667
222.52136	0.01833
222.52814	0.00667
222.5349	0.01667
222.54167	0.01
222.54846	0.01167
222.55524	0.02
222.56201	0.01167
222.56879	0.01
222.57556	0.015
222.58235	0.01333
222.58913	0.01
222.59589	0.01167
222.60268	0.01
222.60945	0.015
222.61623	0.02167
222.623	0.01
222.62978	0.01167
222.63657	0.01667
222.64334	0.00333
222.65012	0.02167
222.65689	0.02167
222.66367	0.01333
222.67046	0.01
222.67723	0.01667
222.68401	0.02333
222.69078	0.03833
222.69757	0.03
222.70435	0.03833
222.71114	0.03667
222.7179	0.03833
222.72469	0.04667
222.73146	0.05333
222.73825	0.05167
222.74501	0.06
222.7518	0.05667
222.75858	0.07333
222.76537	0.11166
222.77213	0.12333
222.77892	0.165
222.78569	0.18
222.79248	0.23333
222.79927	0.26833
222.80603	0.41166
222.81282	0.72665
222.8196	1.07665
222.82639	1.80496
222.83316	2.76328
222.83994	4.37991
222.84673	6.5432
222.8535	9.18315
222.86028	11.96643
222.86707	16.20968
222.87384	19.8346
222.88063	23.08954
222.88742	24.77117
222.89418	26.99946
222.90097	26.18781
222.90776	23.70953
222.91454	20.32459
222.92131	16.11301
222.9281	12.68808
222.93488	9.69647
222.94167	7.37485
222.94846	5.66655
222.95523	4.17658
222.96201	3.2566
222.9688	2.43828
222.97559	1.83496
222.98236	1.38497
222.98914	0.99165
222.99593	0.91831
223.00272	0.72665
223.00949	0.61665
223.01628	0.48999
223.02306	0.51166
223.02985	0.34666
223.03664	0.36999
223.04341	0.31166
223.0502	0.26333
223.05698	0.29166
223.06377	0.25166
223.07054	0.22333
223.07733	0.21666
223.08412	0.185
223.09091	0.145
223.09769	0.11833
223.10446	0.09166
223.11125	0.06667
223.11804	0.05167
223.12483	0.05167
223.13161	0.035
223.1384	0.03333
223.14519	0.035
223.15198	0.04
223.15875	0.02167
223.16554	0.03667
223.17233	0.01833
223.17912	0.02
223.18591	0.015
223.19267	0.02167
223.19946	0.01333
223.20625	0.01167
223.21304	0.00833
223.21982	0.02
223.22661	0.00667
223.2334	0.01167
223.24019	0.00833
223.24696	0.02
223.25377	0.01667
223.26056	0.01167
223.26735	0.01667
223.27414	0.005
223.28091	0.01667
223.2877	0.015
223.29449	0.01167
223.30128	0.01167
223.30806	0.01667
223.31485	0.02
223.32164	0.01167
223.32843	0.00667
223.33521	0.01167
223.342	0.01667
223.3488	0.01
223.35559	0.015
223.36238	0.01
223.36916	0.00833
223.37595	0.01167
223.38274	0.01333
223.38953	0.01
223.39632	0.00833
223.40311	0.01333
223.4099	0.005
223.41669	0.01167
223.42348	0.00667
223.43027	0.005
223.43706	0.00667
223.44385	0.01
223.45064	0.01667
223.45741	0.01333
223.46422	0.01
223.47101	0.00833
223.4778	0.015
223.48457	0.02
223.49138	0.015
223.49817	0.01
223.50496	0.01167
223.51176	0.015
223.51854	0.00333
223.52533	0.01167
223.53212	0.015
223.53893	0.01667
223.5457	0.01167
223.55249	0.02
223.5593	0.01667
223.56609	0.015
223.57286	0.01167
223.57967	0.01333
223.58646	0.005
223.59326	0.01667
223.60005	0.00333
223.60683	0.01167
223.61363	0.00333
223.62042	0.01167
223.62721	0.01
223.634	0.02333
223.64079	0.01333
223.6476	0.00833
223.65439	0.015
223.66119	0.00833
223.66797	0.00833
223.67476	0.01
223.68156	0.01333
223.68835	0.01333
223.69514	0.01333
223.70193	0.00667
223.70874	0.01
223.71553	0.01167
223.72232	0.01
223.72911	0.00667
223.73592	0.01167
223.74271	0.01833
223.74951	0.00833
223.75629	0.01333
223.76309	0.01333
223.76988	0.01167
223.77669	0.01333
223.78348	0.01167
223.79027	0.02
223.79707	0.01167
223.80386	0.015
223.81065	0.02667
223.81744	0.045
223.82425	0.04
223.83105	0.03
223.83784	0.07833
223.84464	0.11333
223.85143	0.15
223.85823	0.25499
223.86504	0.32166
223.87181	0.38499
223.87862	0.43332
223.88542	0.47666
223.89221	0.52832
223.89902	0.49166
223.90581	0.52832
223.9126	0.48332
223.9194	0.35833
223.92621	0.34333
223.933	0.28333
223.93979	0.16333
223.94659	0.195
223.9534	0.13166
223.96017	0.08666
223.96698	0.09
223.97379	0.075
223.98059	0.055
223.98738	0.04833
223.99417	0.055
224.00098	0.04
224.00778	0.04667
224.01457	0.04167
224.02136	0.04
224.02817	0.04333
224.03497	0.04833
224.04178	0.055
224.04858	0.05333
224.05536	0.04167
224.06216	0.03333
224.06897	0.03333
224.07578	0.04333
224.08257	0.01333
224.08937	0.02333
224.09616	0.015
224.10297	0.01833
224.10976	0.02333
224.11656	0.015
224.12337	0.02333
224.13017	0.01333
224.13698	0.00833
224.14377	0.01333
224.15057	0.01833
224.15738	0.00833
224.16417	0.00333
224.17096	0.015
224.17776	0.005
224.18457	0.01667
224.19138	0.015
224.19817	0.01167
224.20497	0.00333
224.21178	0.015
224.21858	0.01833
224.22539	0.00667
224.23218	0.01333
224.23898	0.01333
224.24579	0.01
224.25259	0.00833
224.25938	0.00667
224.26619	0.01
224.27299	0.00833
224.2798	0.015
224.28661	0.03
224.29341	0.00833
224.30022	0.01833
224.30702	0.01
224.31383	0.01333
224.32062	0.00333
224.32742	0.02
224.33423	0.00667
224.34103	0.01
224.34782	0.015
224.35463	0.01333
224.36145	0.015
224.36826	0.02167
224.37506	0.01
224.38185	0.01333
224.38866	0.015
224.39546	0.01167
224.40227	0.01333
224.40907	0.01333
224.41588	0.015
224.42268	0.01167
224.42949	0.01333
224.43628	0.01167
224.4431	0.01167
224.44991	0.01333
224.45671	0.01167
224.46352	0.01667
224.47032	0.01167
224.47713	0.01333
224.48393	0.01333
224.49074	0.01
224.49754	0.01167
224.50435	0.01833
224.51115	0.01667
224.51796	0.02
224.52478	0.01333
224.53157	0.02167
224.53838	0.01167
224.5452	0.01667
224.552	0.02
224.55879	0.01167
224.56561	0.00833
224.57242	0.01333
224.57922	0.02
224.58603	0.015
224.59283	0.02167
224.59964	0.00833
224.60646	0.01833
224.61327	0.02167
224.62007	0.02667
224.62688	0.01833
224.63368	0.00667
224.6405	0.03167
224.64729	0.03167
224.65411	0.02333
224.66092	0.02667
224.66772	0.035
224.67453	0.04
224.68134	0.02333
224.68816	0.03833
224.69496	0.03833
224.70178	0.03333
224.70857	0.06833
224.71539	0.04833
224.7222	0.06
224.72902	0.04833
224.73581	0.06833
224.74263	0.08167
224.74944	0.11333
224.75626	0.115
224.76306	0.16166
224.76987	0.195
224.77667	0.27666
224.78349	0.35166
224.7903	0.48999
224.7971	0.76332
224.80392	1.21831
224.81073	1.97829
224.81755	3.2966
224.82434	4.9649
224.83116	7.29319
224.83798	9.90813
224.84479	12.85141
224.85161	16.09301
224.8584	19.20628
224.86522	21.30791
224.87204	22.85288
224.87885	22.64621
224.88565	21.33124
224.89247	18.46463
224.89928	15.1547
224.9061	12.23309
224.9129	9.38648
224.91971	7.29985
224.92653	5.56489
224.93335	4.35658
224.94016	3.17827
224.94696	2.40495
224.95378	1.93329
224.9606	1.34664
224.96741	1.10664
224.97421	0.91165
224.98103	0.65832
224.98785	0.56166
224.99466	0.52666
225.00148	0.48332
225.00829	0.41333
225.01511	0.35833
225.02191	0.37666
225.02873	0.34499
225.03554	0.25833
225.04236	0.23666
225.04918	0.23666
225.05598	0.21333
225.06279	0.21166
225.06961	0.16166
225.07643	0.125
225.08325	0.13
225.09007	0.09333
225.09688	0.065
225.10368	0.045
225.1105	0.04667
225.11732	0.03
225.12413	0.03167
225.13095	0.035
225.13777	0.02833
225.14459	0.02
225.15141	0.01667
225.15822	0.02833
225.16504	0.02167
225.17184	0.02
225.17867	0.01667
225.18547	0.01833
225.19229	0.01667
225.19911	0.015
225.20593	0.02167
225.21274	0.02167
225.21956	0.02167
225.22638	0.02
225.2332	0.01667
225.24002	0.015
225.24683	0.015
225.25365	0.00833
225.26047	0.00667
225.26729	0.00667
225.27409	0.02333
225.28091	0.01
225.28773	0.01167
225.29456	0.01167
225.30138	0.015
225.3082	0.00667
225.31502	0.01833
225.32184	0.01
225.32866	0.015
225.33546	0.00833
225.34229	0.02
225.34911	0.01167
225.35593	0.01167
225.36273	0.00833
225.36957	0.01667
225.37639	0.01667
225.38321	0.01667
225.39003	0.01833
225.39684	0.01333
225.40366	0.01
225.41049	0.015
225.41731	0.015
225.42412	0.00833
225.43094	0.01167
225.43776	0.01167
225.44458	0.01333
225.4514	0.01667
225.45822	0.01
225.46504	0.01
225.47186	0.01167
225.4787	0.01
225.4855	0.015
225.49232	0.01167
225.49915	0.01
225.50598	0.01333
225.51279	0.00667
225.51961	0.01167
225.52644	0.00667
225.53326	0.01167
225.54007	0.01
225.54689	0.01
225.55373	0.01667
225.56055	0.01667
225.56737	0.01167
225.57419	0.00667
225.58101	0.01833
225.58783	0.01833
225.59467	0.005
225.60147	0.01
225.60829	0.00833
225.61513	0.01667
225.62195	0.00667
225.62878	0.01667
225.63559	0.01333
225.64241	0.00167
225.64925	0.01833
225.65607	0.01333
225.66289	0.00667
225.66971	0.01333
225.67654	0.015
225.68336	0.01333
225.69017	0.01167
225.69701	0.01167
225.70383	0.01167
225.71066	0.01333
225.71748	0.01333
225.7243	0.01167
225.73112	0.01667
225.73796	0.015
225.74478	0.01333
225.7516	0.01
225.75842	0.01833
225.76526	0.01
225.77208	0.00833
225.7789	0.00833
225.78572	0.01333
225.79256	0.02167
225.79939	0.01833
225.80621	0.02167
225.81303	0.03167
225.81985	0.04667
225.82669	0.055
225.83351	0.11333
225.84033	0.08833
225.84717	0.12833
225.85399	0.165
225.86082	0.20666
225.86766	0.19333
225.87447	0.25666
225.8813	0.225
225.88812	0.25999
225.89496	0.20166
225.90178	0.19833
225.9086	0.13666
225.91544	0.14666
225.92227	0.12333
225.92908	0.09666
225.93591	0.07833
225.94275	0.08
225.94958	0.06667
225.95641	0.04667
225.96323	0.055
225.97006	0.04333
225.97688	0.04167
225.98372	0.035
225.99054	0.035
225.99738	0.04167
226.00421	0.03167
226.01103	0.02833
226.01785	0.05667
226.02469	0.03333
226.03152	0.04
226.03835	0.02333
226.04518	0.01833
226.052	0.02333
226.05884	0.02333
226.06567	0.02
226.07249	0.02667
226.07932	0.01667
226.08615	0.01667
226.09299	0.01667
226.09982	0.02
226.10666	0.01833
226.11348	0.01833
226.1203	0.01833
226.12714	0.00833
226.13397	0.015
226.14079	0.00833
226.14763	0.01
226.15446	0.00833
226.1613	0.00833
226.16812	0.01333
226.17496	0.00667
226.18179	0.015
226.18863	0.01167
226.19547	0.00667
226.20229	0.00833
226.20912	0.00333
226.21594	0.00833
226.22278	0.01167
226.2296	0.01333
226.23643	0.015
226.24327	0.005
226.25011	0.01
226.25694	0.01333
226.26376	0.01333
226.27061	0.00833
226.27745	0.01
226.28429	0.015
226.29111	0.01167
226.29794	0.00833
226.30478	0.00667
226.31161	0.01167
226.31844	0.01
226.32527	0.01833
226.33211	0.01
226.33894	0.01333
226.34578	0.01333
226.3526	0.01
226.35944	0.005
226.36629	0.00833
226.37312	0.01167
226.37994	0.00167
226.38678	0.015
226.39362	0.00833
226.40045	0.005
226.40727	0.00667
226.41412	0.01
226.42096	0.01
226.4278	0.00833
226.43463	0.01
226.44145	0
226.4483	0.00833
226.45514	0.01
226.46198	0.01
226.4688	0.00667
226.47563	0.01167
226.48248	0.00333
226.48932	0.01167
226.49614	0.00333
226.50298	0.005
226.50983	0.005
226.51666	0.005
226.5235	0.01167
226.53033	0.01167
226.53717	0.00833
226.54401	0.00667
226.55084	0.00333
226.55768	0.015
226.56451	0.005
226.57135	0.01333
226.5782	0.01333
226.58504	0.01167
226.59186	0.01667
226.59871	0.01667
226.60555	0.01
226.61238	0.015
226.61922	0.01
226.62605	0.01333
226.6329	0.01667
226.63974	0.01667
226.64656	0.00667
226.65341	0.00833
226.66025	0.01
226.6671	0.00333
226.67393	0.01
226.68076	0.01167
226.68761	0.01333
226.69444	0.00833
226.70129	0.01833
226.70811	0.01333
226.71497	0.015
226.7218	0.005
226.72865	0.01
226.73549	0.01333
226.74232	0.01667
226.74916	0.01333
226.75601	0.01333
226.76285	0.01667
226.76968	0.02667
226.77652	0.02333
226.78337	0.03
226.79021	0.05167
226.79704	0.06
226.80388	0.07333
226.81073	0.15833
226.81758	0.23166
226.82442	0.29499
226.83125	0.44499
226.83809	0.59999
226.84494	0.79665
226.85178	0.89332
226.85861	1.09498
226.86546	1.02998
226.8723	1.06498
226.87915	1.17331
226.88599	1.02498
226.89282	0.93665
226.89967	0.73499
226.90651	0.67165
226.91336	0.53666
226.9202	0.51166
226.92703	0.44166
226.93388	0.34166
226.94073	0.27999
226.94757	0.22166
226.95441	0.17333
226.96126	0.135
226.96811	0.10166
226.97495	0.09333
226.98178	0.09
226.98863	0.07833
226.99548	0.05167
227.00232	0.05833
227.00916	0.07333
227.01601	0.05167
227.02286	0.065
227.02969	0.07167
227.03653	0.05833
227.04338	0.04333
227.05023	0.03167
227.05708	0.06
227.06392	0.05167
227.07076	0.03333
227.07761	0.04
227.08446	0.03167
227.09131	0.025
227.09814	0.02333
227.10498	0.015
227.11183	0.01833
227.11868	0.03333
227.12552	0.01833
227.13237	0.02333
227.13922	0.02333
227.14607	0.03
227.15292	0.02167
227.15974	0.03667
227.1666	0.03833
227.17345	0.05333
227.1803	0.04333
227.18713	0.045
227.19398	0.03833
227.20084	0.03
227.20769	0.03833
227.21454	0.025
227.22137	0.02167
227.22823	0.025
227.23508	0.02333
227.24193	0.01667
227.24876	0.015

## Sheet: Fig.3
CH3SH (molecules cm-3)	H2SO4 (molecules cm-3)	MSA (molecules cm-3)	MSA / H2SO4
--	0	0	--
6.74E10	1.15E6	145000	0.12609
1.35E11	1.2E6	230000	0.19167
2.7E11	1.05E6	420000	0.4
4.04E11	920000	520000	0.56522
5.4E11	850000	620000	0.72941
6.74E11	770000	645000	0.83766
9.44E11	700000	740000	1.05714
1.21E12	600000	795000	1.325
1.62E12	540000	840000	1.55556
2.02E12	500000	890000	1.78

## Sheet: Fig.4a
O3 (molecules cm-3)	OH + DMDS, H2SO4 yield at r.h. = 10% (%)	OH + DMDS, SO3 yield at r.h. < 0.1% (%)	OH + CH3SH, H2SO4 yield at r.h. = 10% (%)
--	--
1.5E11	0.07448
3E11	0.16137
4.5E11	0.26357
5.9E11	0.33649
7.2E11	0.41949
8.6E11	0.52851
9.95E11	0.64559
1.11E12	0.79322
1.3E12	0.8908
--		--
1.5E11		0.06207
3E11		0.1862
4.5E11		0.24905
5.9E11		0.34125
7.2E11		0.39734
8.6E11		0.52083
1.11E12		0.76598
1.3E12		0.89299
--			--
5.9E11			0.0298
7.2E11			0.03269
8.6E11			0.03547
9.95E11			0.04056
1.11E12			0.04623
1.3E12			0.05096

## Sheet: Fig.4b
time (min)	H2SO4 (molecules cm-3)	MSA (molecules cm-3)
1	6653.25658	29312.14211
2	9271.39487	16081.91684
3	-954.66263	2146.43193
4	3315.91566	-5079.36553
5	1327.54382	40746.70132
6	-7304.46184	-23852.70224
7	-13922.91184	20839.16592
8	1991.065	18145.88355
9	25881.35763	-4509.63066
10	-4642.81274	24736.57237
11	10280.93553	10253.13013
12	4658.58513	-7986.14697
13	1091.74895	9512.70618
14	-13607.96803	-2661.77789
15	7175.67492	23259.34763
16	1993.20039	-16451.48539
17	5971.02947	24140.44789
18	-2652.31316	-3081.81434
19	21863.6475	-23700.66342
20	8869.35526	1444.88211
21	16574.77592	16815.86658
22	1987.11974	33999.14776
23	12597.23803	11474.63316
24	15252.49211	-550.11276
25	19864.94842	26531.74737
26	27165.69737	15427.53684
27	29221.38882	32232.57368
28	11329.54511	-6429.65711
29	14628.37132	30851.08039
30	-5980.42316	8940.44316
31	-1991.77326	-15051.49791
32	5319.50224	9430.04211
33	-15307.93934	4969.02934
34	16630.15908	211.65213
35	6676.89579	-1790.63132
36	6676.83355	4210.95966
37	12443.12908	18612.40684
38	-269.50684	-3331.27895
39	12448.41941	32566.00921
40	16333.34447	11975.29026
41	36349.33929	1993.28487
42	23242.65013	-5063.57539
43	31896.60829	-14438.03979
44	30533.16711	19988.36053
45	25819.91803	16144.97368
46	29772.20013	-9751.14549
47	29756.25829	27975.39829
48	50190.44605	5478.32583
49	20491.88447	8045.01434
50	11302.99434	15458.49803
51	51413.05	24325.60474
52	41995.22539	10241.26395
53	15295.31921	11562.16447
54	39894.26632	22750.31497
55	19233.64474	33975.40789
56	24478.18566	2658.39539
57	44312.15132	19306.15224
58	37078.54079	27333.24855
59	28392.94447	10659.5168
60	46580.21842	33335.49434
61	17801.24697	13996.85526
62	45724.78079	35300.12368
63	58504.25658	22670.49776
64	21757.78908	21301.54947
65	51237.74303	40590.93421
66	25944.58171	20834.27947
67	3988.32816	29466.82842
68	30558.52424	18827.31605
69	7956.325	10804.31184
70	51725.92118	6834.97895
71	28570.03658	128.35737
72	27830.63421	20061.49237
73	45983.79618	18096.78447
74	-749.96211	-0.00776
75	6745.90447	11974.02868
76	33780.99355	6706.75053
77	39018.89605	4926.61579
78	24617.57339	6763.332
79	39380.68961	2032.03763
80	18118.88882	26720.18158
81	29732.61868	36005.34605
82	36594.94605	-5344.37276
83	31116.98553	22021.83151
84	36362.98026	-10661.08224
85	41941.33842	12944.01224
86	53902.07763	-1187.23658
87	18640.47145	38771.25789
88	49219.80553	36098.55184
89	42545.79737	6866.85184
90	84528.95132	64690.07566
91	96205.39474	83743.67105
92	99419.23553	108223.84342
93	90584.63158	81627.95132
94	103383.88947	80451.33158
95	83502.54342	95294.20263
96	104854.19	56833.48
97	88443.52895	60977.223
98	76497.47632	97604.37632
99	120364.59	66333.18408
100	56583.07763	69777.02895
101	88108.34211	71196.16842
102	96403.70132	78771.79211
103	62466.47105	73681.29342
104	108734.33553	92559.48553
105	62747.40829	84618.23408
106	75588.075	71980.40132
107	93434.99211	105148.13289
108	88038.22908	97817.74737
109	83971.825	61005.73026
110	96538.81579	70992.11053
111	97147.19211	79024.60789
112	91819.14342	62468.71553
113	72592.75539	108256.82105
114	82542.60395	98331.60974
115	91702.83947	64715.70395
116	87073.87237	82189.53026
117	92565.51184	55755.24
118	123457.93289	132515.74868
119	104171.54079	131041.52895
120	151251.31053	87445.00303
121	116845.91316	128940.24737
122	142109.08289	112245.25395
123	112802.93684	122276.48553
124	126051.09342	120821.71053
125	143555.64605	128350.28947
126	135496.12895	138346.94211
127	110099.48816	131834.05658
128	160772.88816	145603.78816
129	129521.81053	158450.24605
130	117710.56579	127902.42632
131	128311.18421	108429.62895
132	136044.36711	136931.04474
133	104012.82105	128212.78158
134	145309.41316	111504.37368
135	133068.13947	131238.46447
136	127112.13289	147296.73816
137	113151.20263	106218.51842
138	131813.45658	137561.4
139	115116.41579	128962.9
140	144567.63553	104355.46842
141	132290.06711	116097.27632
142	127166.54737	154931.13684
143	92678.65132	141156.79605
144	65517.2	67966.01053
145	18702.62789	-1825.99
146	30080.54013	43024.26447
147	14692.37789	32291.33158
148	14717.73921	6895.14737
149	3361.53961	46595.55237
150	55234.35934	8297.40447
151	31370.43263	28920.5475
152	16031.47105	14946.00072
153	51483.42553	-1815.89224
154	11353.52842	4849.53421
155	54847.84724	16797.91803
156	37361.97697	26285.28447
157	38083.75408	-11236.83461
158	4670.35884	27612.71789
159	59422.82895	4195.71605
160	40040.57013	-2174.48921
161	26002.87961	19088.26263
162	33968.12395	568.76737
163	11999.34513	23219.68684
164	28732.35513	-14227.26513

## Sheet: Fig.4c
NO (molecules cm-3)	H2SO4 yield, OH + DMDS, LFT	H2SO4 yield, OH + CH3SH, LFT	H2SO4 yield, OH + CH3SH, free jet
0	0.38254
3.3E9	2.40965
6.6E9	3.16384
1E10	3.27596
1.33E10	3.19484
1.66E10	3.02066
2E10	2.82959
0	0.46992
7.78E8	1.16236
1.56E9	1.77848
2.33E9	2.30934
3.11E9	2.68123
4.67E9	3.21053
6.22E9	3.51472
7.78E9	3.65414
9.33E9	3.71742
1.24E10	3.72576
1.56E10	3.55097
1.87E10	3.35084
0		0.02876
6.7E9		0.15293
1.33E10		0.19916
2E10		0.25544
3.33E10		0.35911
4.66E10		0.48514
6E10		0.61474
8E10		0.78684
1E11		0.91787
0			--
1.34E10			0.05098
2E10			0.06028
3.35E10			0.0867
4.69E10			0.11055
6E10			0.14732
8E10			0.20508
1E11			0.2695

## Sheet: Fig.4d
NO2 (molecules cm-3)	H2SO4 yield, OH + DMDS, LFT	H2SO4 yield, OH + CH3SH, LFT	H2SO4 yield, OH + CH3SH, free jet
0	0.42053
3.3E9	0.63566
6.7E9	0.78486
10000000000	0.7941
1.33E10	0.77954
1.66E10	0.75662
0		0.02634
6.7E9		0.06313
1.33E10		0.107
20000000000		0.146
3.33E10		0.186
4.66E10		0.236
60000000000		0.243
80000000000		0.265
100000000000		0.282
0			--
1.33E10			0.01835
20000000000			0.03009
3.33E10			0.06542
4.67E10			0.08019
60000000000			0.09615
80000000000			0.11165
100000000000			0.12376

## Sheet: Fig5a
study	remarks	mean DMS / ppt	lat	long	reference (doi)		study	SO2-DMS ratio	reference (doi)	remarks
					https://doi.org/******			mean	https://doi.org/******
Andreae et al. (2003)	R/V Meteor cruise 21/2	29	47	-19	10.1016/S0045-6535(03)00366-7		Bates et al. (2000)	0.253165	10.3402/tellusb.v52i2.16104	ACE-2
Ayers et al. (1995)(1997)	Cape Grim, southern Indian Ocean	55	-40.7	144.7	10.1029/95JD02144, 10.3402/tellusb.v49i3.15968		Bandy et al. (1996)	0.294521	10.1029/96GL00779	Christmas Island
Bates et al. (2000)	ACE-2, RV Prof. Vodyanitskiy	79	34.5	-11.5	10.3402/tellusb.v52i2.16104		de Bruyn et al. (2006)	1.04545	10.1023/A:1014252106572	Oahu, Hawaii
Bandy et al. (1996)	-	146	2	-157	10.1029/96GL00779		de Bruyn et al. (2002)	2.90909	10.1007/s10874-005-9000-z	Anthropogenically-influenced northerly
Bell et al. (2013)	Knorr_11 cruise, R/V Knorr	426	51.5	-41	10.5194/acp-13-11073-2013		de Bruyn et al. (2002)	0.168421	10.1007/s10874-005-9000-z	Clean southerly air
Bell et al. (2015)	Surface Ocean Aerosol Production (SOAP), R/V Tangaroa	361	-45	176	10.5194/acp-15-1783-2015		Berresheim (1987)	0.00943396	10.1029/JD092iD11p13245	Drake Passage & inshore areas west of the Antarctic Peninsula
Berresheim, 1987	-	106	-63.5	-61.5	10.1029/JD092iD11p13245		Ayers et al. (1997)	0.101818	10.3402/tellusb.v49i3.15968	Cape Grim
Berresheim, 1998	SCATE (Sulfur Chemis- try in the Antarctic Troposphere Experiment)	119	-64.8	-64.1	10.1029/97JD00695		Sciare et al. (2000b) Krischke et al. (2000)	0.158333	10.1029/1999JD901155, 10.1029/1999JD900957	Whole cruise of R/V Polarstern
Conley et al. (2009)	PASE	83.1	2	-157	10.5194/acp-9-8745-2009		Sciare et al. (2000b) Krischke et al. (2000)	0.123288	10.1029/1999JD901155, 10.1029/1999JD900957	Atlantic Ocean, 58-30°N near 30°W
Chang et al. (2011)	Amundsen 2008	65.9	75	-75	10.1029/2011JD015926		Sciare et al. (2000b) Krischke et al. (2000)	0.17757	10.1029/1999JD901155, 10.1029/1999JD900957	Atlantic Ocean, 30°N-20°S near 30°W
de Bruyn et al. (2006)	Oahu, Hawaii, Bellows Air Force Base	22	21.37	-157.71	10.1007/s10874-005-9000-z		Sciare et al. (2000b) Krischke et al. (2000)	0.155738	10.1029/1999JD901155, 10.1029/1999JD900957	Atlantic Ocean, 38-20°S near 30°W
DeBruyn et al. (2002)	-	95	-41.4	174.9	10.1023/A:1014252106572		Putaud et al. (1993)	0.486842	10.1029/93JD00816	R/V L'Atalante
de Bruyn et al. (1998), Bates et al. (2000)	ACE-1, R/V Discoverer, surface measurements	112	-47.5	147.5	10.1029/98JD00971, 10.3402/tellusb.v52i2.16104		DeBruyn et al. (1998), Bates et al. 2000	0.0769231	10.1029/98JD00971, 10.3402/tellusb.v52i2.16104	ACE-1, R/V Discoverer; 1/13 reported
Edtbauer et al (2020)	AQABA, R/V Kommandor Iona	162	15	54	10.5194/acp-20-6081-2020		Yvon and Saltzman (1996)	0.156733	10.1029/95JD03355	R/V J. V. Vicker
Jackson et al. (2020)	-	65.5	-23.44	151.91	10.1029/2019JD031837
Kim et al. (2000)	-	98	33.3	126.16	10.1016/s0269-7491(99)00273-0
Kouvarakis and Mihalopoulos (2002)	-	57	35.4	26	10.1016/S1352-2310(01)00511-8
Lawson et al. (2020)	Surface Ocean Aerosol Production (SOAP), R/V Tangaroa	208	-44	177.5	10.5194/acp-20-3061-2020
Leck and Persson (1996)	IAOE-91	25	82.5	10	10.3402/tellusb.v48i2.15834
Ma et al. (2005)	R/V Yanping	47.5	21.5	114.5	10.1016/j.seares.2004.06.002
Mungall et al. 2016	Amundsen 2014	185.8	76	-77.5	10.5194/acp-16-6665-2016
Nowak et al. (2022)	-	73	32.9	-117.3	10.5194/acp-22-6309-2022
Nowak et al. (2001)	NASA PEM-Tropics B field program	130	-16	-148	10.1029/2000GL012297
Nowak et al. (2001)	-	269	-13	-143	10.1029/2000GL012298
Nowak et al. (2001)	-	135	-2	-154	10.1029/2000GL012299
Osthoff et al. (2008)	NEAQS-ITCT 2004, R/V Brown	65	42.3	-69.6	10.1029/2008JD010990
Osthoff et al. (2008)	-	197	43.75	-69.6	10.1029/2008JD010991
Osthoff et al. (2008)	-	100	43.75	-67.35	10.1029/2008JD010992
Park et al. (2013), Park et al. (2018)	-	179	78.5	11.8	10.1029/2012GL054560, 10.1002/2017GB005805
Preunkert et al. (2007)	-	52	-66.7	140	10.1029/2006JD007585
Putaud et al. (1993)	-	76	23	-24.5	10.1029/93JD00816
Putaud et al. (1999)	-	517.8	47.8	-4.4	10.1016/S1352-2310(98)00104-6
Rempillo et al. (2011)	Amundsen 2007	10	70	-120	10.1029/2011JD016336
Rempillo et al. (2011)	Amundsen 2008	30	74	-74	10.1029/2011JD016337
Sciare et al. (2000b)	Albatross cruise, R/V Polarstern	146	44	-27	10.1029/1999JD901155
Sciare et al. (2000b)	Albatross cruise, R/V Polarstern	107	5	-24	10.1029/1999JD901156
Sciare et al. (2000b)	Albatross cruise, R/V Polarstern	122	-29	-27	10.1029/1999JD901157
Sciare et al. (2000); Baboukas et al. (2002)	Pointe Benedicte sampling station	182	-37.8	77.5	10.1029/2000JD900236, 10.1016/S1352-2310(02)00641-6
Sjostedt et al. (2012)	Canadian Arctic SOLAS program, R/V Amundsen	93	74	-90	10.1029/2011JD017086
Tjernström et al. (2014)	ASCOS 2008	26	87	-5	10.5194/acp-14-2823-2014
Wylie and de Mora (1996)	-	128.1	-36.3	174.8	10.1029/96JD00231
Yang et al. (2011)	VOCALS-Rex, NOAA R/V Ronald H. Brown	55.9	-19	-77.5	10.5194/acp-11-5079-2011
Yvon and Saltzman (1996)	IGAC/MAGE, R/V J. V. Vicker	453	-12	-135	10.1029/95JD03355

## Sheet: Fig5b
Scenario	from OH + SO2	from DMS addition channel	from DMS abstraction channel	from CH3SH
Cloud	70	25	4.5	8.8
Cloud lower_HA	74	88	4.6	8.8
no_Cloud	1200	55	7.5	9.4
no_Cloud lower_HA	1300	320	7.3	9.2
Scenario	from OH + SO2	from DMS addition channel	from DMS abstraction channel	from CH3SH
Cloud	0.65	0.23	0.04	0.08
Cloud lower_HA	0.42	0.5	0.03	0.05
no_Cloud	0.94	0.04	0.01	0.01
no_Cloud lower_HA	0.79	0.2	<1%	0.01

## Sheet: Fig5c
time	DMS* / ppt	SO2* / ppt	SO2/DMS ratio*	SO2 contribution to SA / %	DMS contribution to SA %
60.5	39.81	NA	NA	0	0
60.52	32.77	NA	NA	0	0
60.54	29.75	454.33	15.27	100	0
60.56	31.86	297.24	9.33	100	0
60.58	37.47	263.87	7.04	100	0
60.6	32.18	192.04	5.97	100	0
60.62	27.03	149.96	5.55	100	0
60.64	30.23	153.83	5.09	100	0
60.66	24.94	163.06	6.54	100	0
60.68	28.24	159.3	5.64	100	0
60.7	NA	NA	NA	0	0
60.72	22.18	NA	NA	0	0
60.74	17.03	339.21	19.92	100	0
60.76	22.88	333.66	14.58	0	0
60.78	26.6	200.2	7.53	0	0
60.8	26.3	125.52	4.77	0	0
60.82	29.3	251.08	8.57	0	0
60.84	30.84	168.54	5.46	0	0
60.86	25.51	184.33	7.23	0	0
60.88	46.42	157.25	3.39	0	0
60.9	55.3	84.62	1.53	0	0
60.92	51.25	89.69	1.75	0	0
60.94	47.31	86.73	1.83	0	0
60.96	24.44	93.06	3.81	0	0
60.98	20.61	103.98	5.04	0	0
61	43.54	64.98	1.49	0	0
61.02	45.81	26.11	0.57	0	0
61.04	45.44	23.5	0.52	0	0
61.06	44.8	62.65	1.4	0	0
61.08	55.05	81.26	1.48	0	0
61.1	71.11	45.34	0.64	0	0
61.12	70.05	37.82	0.54	0	0
61.14	99.58	25.48	0.26	0	0
61.16	99.34	20.1	0.2	0	0
61.18	135.5	12.49	0.09	0	0
61.2	150.19	6.94	0.05	0	0
61.22	142.14	6.12	0.04	0	0
61.24	131.13	6.19	0.05	0	0
61.26	133.22	0.73	0.01	32	68
61.28	131.79	1.25	0.01	45	55
61.3	127.73	18.29	0.14	93	7
61.32	125.96	7.11	0.06	83	17
61.34	117.5	2.54	0.02	65	35
61.36	111.57	4.13	0.04	76	24
61.38	119.16	7.6	0.06	85	15
61.4	130.32	35.32	0.27	96	4
61.42	102.81	13.99	0.14	92	8
61.44	117.63	9.42	0.08	88	12
61.46	117.87	7.13	0.06	84	16
61.48	105.03	12.08	0.11	91	9
61.5	104.45	16.35	0.16	93	7

[truncated: 14 more sheets: Fig.S1, Fig.S2, Fig.S3, Fig.S4, Fig.S5, Fig.S6, Fig.S7, Fig.S8, FigS9, FigS10, FigS11, FigS12, FigS13, Fig.S14]
